# Supplementary material for: Geraniol-Mediated Suppression of Endoplasmic Reticulum Stress Protects against Cerebral Ischemia–Reperfusion Injury via the PERK-ATF4-CHOP Pathway
Source: Int J Mol Sci. 2022 Dec 29;24(1):544. doi: 10.3390/ijms24010544 (PMC9820715; doi:10.3390/ijms24010544)
Supplement: Supplementary file 1 [file ijms-24-00544-s001.zip]

Archive with 1 entries (1 files):
- ijms-1874931-supplementary.pdf
